# Supplementary material for: Glutathione Is Required for the Early Alert Response and Subsequent Acclimation in Cadmium-Exposed Arabidopsis thaliana Plants
Source: Antioxidants (Basel). 2021 Dec 21;11(1):6. doi: 10.3390/antiox11010006 (PMC8773091; doi:10.3390/antiox11010006)
Supplement: Supplementary file 1 [file antioxidants-11-00006-s001.zip]

Archive with 1 entries (1 files):
- antioxidants-1494438-supplementary.pdf
